# Supplementary material for: Evaluation of the Antimicrobial Capacity of Bacteria Isolated from Stingless Bee (Scaptotrigona aff. postica) Honey Cultivated in Açai (Euterpe oleracea) Monoculture
Source: Antibiotics (Basel). 2023 Jan 20;12(2):223. doi: 10.3390/antibiotics12020223 (PMC9952800; doi:10.3390/antibiotics12020223)
Supplement: Supplementary file 1 [file antibiotics-12-00223-s001.zip]

Archive with 1 entries (1 files):
- antibiotics-2050887-supplementary.pdf
